# Supplementary material for: Rapid Responses of Greenhouse Gas Emissions and Microbial Communities to Carbon and Nitrogen Addition in Sediments
Source: Microorganisms. 2024 Sep 25;12(10):1940. doi: 10.3390/microorganisms12101940 (PMC11509545; doi:10.3390/microorganisms12101940)
Supplement: Supplementary file 1 [file microorganisms-12-01940-s001.zip]

Archive with 1 entries (1 files):
- microorganisms-3192913-supplementary.pdf
